# Supplementary material for: Lithocholic Acid Induces miR21, Promoting PTEN Inhibition via STAT3 and ERK-1/2 Signaling in Colorectal Cancer Cells
Source: Int J Mol Sci. 2021 Sep 22;22(19):10209. doi: 10.3390/ijms221910209 (PMC8508661; doi:10.3390/ijms221910209)
Supplement: Supplementary file 1 [file ijms-22-10209-s001.zip]

Archive with 1 entries (1 files):
- ijms-1330295-supplementary.pdf
